# Supplementary material for: Circular RNA expression is suppressed by androgen receptor (AR)-regulated adenosine deaminase that acts on RNA (ADAR1) in human hepatocellular carcinoma
Source: Cell Death Dis. 2017 Nov 16;8(11):e3171–. doi: 10.1038/cddis.2017.556 (PMC5775411; doi:10.1038/cddis.2017.556)
Supplement: Supplementary Table 1 [file cddis2017556x2.xlsx]

## Sheet: Sheet1
Gene	primer sequence
hsacircRNA1	F TGCCCGTCATGATTCTCACAGAGT R ATTCCCTCACAGCCTCATTAGGGT
hsacircRNA2	F TCTTGAAGTGAGCTGTGTCAGGCA R TGTGGGAAGCAAGGAGGAACTTGA
hsacircRNA3	F TCTAGACTGCAGAGATGAATGAAAA R ATCTTCATCAGTGATCTCACTTTCC
hsacircRNA4	F TGTGCTCCTGCTCATACTGGTCAA R TCAGTGCCTCGAAAGAACTTCCGT
hsacircRNA5	F TGGATGAAGATGGGGAAAAG R CGGTTGAACAGCTTTTGGTT
hsacircRNA6	F CGACTCTTCCTGGTGAAGCATCTGAT R TACTTGAACGAAGCTCCATGCAGC
hsacircRNA7	F AGCTATTGCCTTAGATCCTTCAAGT R TAAATTCTGTTCGTTTAATGGCTTC
hsacircRNA8	F ACAGACACTCCTGCAACCCAGTTT R CGTCACCTTCCCAGGATACCTCT
hsacircRNA9	F ACTATCGACAGCAGACCTTTGAA R GAATCTTTTCAGGAAATGCCTCT
hsacircRNA10	F GGTACACGAGCCTCTGAACTCTT R GAGATGAAAGTGTCGTCCATCTACT
hsacircRNA11	F GCTCAGCCTCTGTGAAGAGC R GGGAGGCTACTTCCTCATCC
hsacircRNA12	F AACTCGGCTCTATTTTCAGTTTCTT R CCATCTAGACAACCATACAGAGTCA
hsacircRNA13	F GTTGAAAGTAGCCCGAGCAG R GGGTCCTCAGGTGTTTCGTA
hsacircRNA14	F GTGGAGGTCGTGGAGATCAT R CCACCACCTTGTCTCCATCT
hsacircRNA15	F TATGGTGGACTACTTCTTTCAGAGG R CTTTTCTCTTCAAGACACATGCAAC
hsacircRNA16	F TGGTGGGTAGACCAAGACTTGTGA R TATGTTGGTGGATCCTGTTCGGCA
hsacircRNA17	F AGTCCCACTTCAAACATTCGTCT R CACCTTCACTATTACGATACCATCC
hsacircRNA18	F GGGAAGTGGAACCGGATATT R GGCTTGCTCCACTCTTTCAG
hsacircRNA19	F TATGATTACACAGAAAAGCAAGCAG R ACACTGTCAAGATCAATTCCTTCTC
hsacircRNA20	F CCTACAGAAACAAAATGTCAACAAA R GAACCTAAAAGGTCAAAACAGAACA
hsacircRNA21	F TTTCTTGGTTTCATGGATACTGATT R TAAGATGACAAAGAAGGTAGGTGCT
hsacircRNA22	F GATGTGATCATCTTACCCTAAAGGA R TGATTCTAGGTCTACGTTGTTTTCC
hsacircRNA23	F ACTCACTGCTCAGAGTTTCAAATGT R GCTGTCGAGGCTGTAGAAGTATAAG
hsacircRNA24	F ACTGAAAATTCTGGATAATGGTGAA R ATAAGTGTTGTCAGTCACAAAAGCA
hsacircRNA25	F ACTTCCATTTTTGATGACTTCTCAC R GCTCAGCTGTCCATAAGAAGTTAAG
hsacircRNA26	F TGAAAATATTGATACTCCAGGAACC R AAATTCATCATCATCATCATCCTCT
hsacircRNA27	F GAAGCAAGTGGCTATCATAGAAAAG R GTCTCCACCTCCTTCTGTAGCTT
hsacircRNA28	F TTTTCCTTAGAGATCCACATTCAAG R GTAAGCCCTGCTGAATTAGAAAAAC
hsacircRNA29	F CCAAGTTGAAAATGGACGAGTAAT R CAATGCCAGATACTTAGAGCTTTTC
hsacircRNA30	F CCAGTATCACAGTATTGTGCTGTTTA R TTTGGGACACTCAGTTTTATGC
circ0817	F ACGTTATTTAGAAACAAGACGAGAATGT R TCATCCCAAAGACAGACTGCAT
circ3204	F TTAGCCCAGAGTCCTTATTTTATG R TGGACCGGCACACTAAAGT
circ6229	F CGGAAGGTTGGAGACAATGC R GTCCACTAAGGAACAACAGAGCAA
circ7374	F CAGACGACTCGATGAGGAAGTG R CAAACTCACCATCCCACAGAGA
circ7780	F TGGGAGGACAGCGTCAT R CAATATTTGACAGTGGTGATGTG
ADAR1	F CTGAGACCAAAAGAAACGCAGA R GCCATTGTAATGAACAGGTGGTT
ADAR2	F GTGAAGGAAAACCGCAATCTGG R CAGGAGTGTGTACTGCAAACC
QKI	F AAGCCCACCCCAGATTACCT R ACTCTGCTAATTTCTTCGTCCAG
ciRS-7	F ATAGCTTCCGAAAAATCCAG R CTTGACACAGGTGCCATC
1st ARE mutation	F CCGAAGGCCGTGTCCCGAGGAAGTGC R ATCCGAGACTGCCAGTGCGGCCGCGACCC
2nd ARE mutation	F CCGAACGAGGAAGTGCAAGACCCGG R ATCCCGGACACCCGGAGACTGCCAGTGC
3rd ARE mutation	F CCGAATTCTCGGCTACACCTGCCTGGGC R ATCCCTCTTACCGGGTCTTGCACTTCC
ADAR1 p110 OE gibson	F GAGGAATTTCGACATTTAAATTTAAT ATGGCCGAGATCAAGGAGAAAAT R TCCTGCAGCCCGTAGTTT CTATACTGGGCAGAGATAAAAGT
ADAR1 sh1 F	CCGGCGGATACTACACCCATCCATTCTCGAGAATGGATGGGTGTAGTATCCGTTTTTG
ADAR1 sh1 R	AATTCAAAAACGGATACTACACCCATCCATTCTCGAGAATGGATGGGTGTAGTATCCG
ADAR1 sh2 F	CCGG GCATGGGTTTCACAGAGGTAA CTCGAG TTACCTCTGTGAAACCCATGC TTTTTG
ADAR1 sh2 R	AATTCAAAAA GCATGGGTTTCACAGAGGTAA CTCGAG TTACCTCTGTGAAACCCATGC
ADAR1 sh3 F	CCGG GCCCACTGTTATCTTCACTTT CTCGAG AAAGTGAAGATAACAGTGGGC TTTTTG
ADAR1 sh3 R	AATTCAAAAA GCCCACTGTTATCTTCACTTT CTCGAG AAAGTGAAGATAACAGTGGGC
hsa_circ_0085154-F：	GGTGCCAGACCTCATCACTC
hsa_circ_0085154-R：	GAGCAGTCCAGCGAGGACTT
PABPC10008496 F	CCTCCTAGCCAAATTGCTCA
PABPC10008496 R	TGTGCATCTTCATGCCTTTC
PABPC10006623 F	AGTTCGCAATCCTCAGCAAC
PABPC10006623 R	CATGACTCGTGGAACCTGTG
PABPC10085159 F	CCTCCTAGCCAAATTGCTCA
PABPC10085159 R	CACTTTTGCGAAGTGATGGA
PABPC10085144 F	GGAACCTTTGACTGCTTCCA
PABPC10085144 R	GTTGCTGAGGATTGCGAACT
DCBLD2 F	ACTACCGTAACTCCAAATGTAACCA
DCBLD2 R	TTTGTTCTGTCTGTGCAGGAA
EEF1A1 0076995 F	GCTCTGGACTGCATCCTACC
EEF1A1 0076995 R	CTCAAGCAGCGTGGTTCC
EEF1A1 0076989 F	CAAGCCCATGTGTGTTGAGA
EEF1A1 0076989 R	AAGCTCGGGATCAAGAATCA
RPLP0 F	ACCTCCTTTTTCCAGGCTTT
RPLP0 R	GTGACTTCACATGGGGCAAT
NRF1 F	AGCCGTCGGAGCACTTACT
NRF1 R	GATCTGTCCCCCACCTTGTA
PCNX F	ATCGCTTTTGGATCCTACCC
PCNX R	CCGGCATAAGAATTTCTGGA
PGD F	AACTGGAACCTCTGTATCATGC
PGD R	ACAGAGCAGAACCGAAGAGC
KLHL8 F	TGGTTCTTTGGACCAGAAATG
KLHL8 R	GCTTCAGCCATTTCAGAAAGA
PABPC1 F	CAGGCTCACCTCACTAACCAG
PABPC1 R	GGTAGGGGTTGATTACAGGGT
linear8496 F	GCACAGAAAGCTGTGGATGA
linear8496 R	ACTCTTTCCGGAGACGTTCA
linear6623 F	CCAGCTTCTTCACAGGTTCC
linear6623 R	GTTGCTGAGGATTGCGAACT
linear85154 F	TACTCCAGACCGTGGGACTC
linear85154 R	TGAGTCTTGGCACGACGTATG
si-hsa_circ_0085154_001	CAGACCTCATCACTCAGAA
si-hsa_circ_0085154_002	CCAGACCTCATCACTCAGA
si-hsa_circ_0085154_003	CCTCATCACTCAGAACCGT
Supplementary Table 1 Sequence information for primers used in the manuscript
